# Supplementary material for: Biodegradable iron oxide nanoparticles for intraoperative parathyroid gland imaging in thyroidectomy
Source: PNAS Nexus. 2022 Jun 11;1(3):pgac087. doi: 10.1093/pnasnexus/pgac087 (PMC9896913; doi:10.1093/pnasnexus/pgac087)
Supplement: pgac087_Supplemental_Files [file pgac087_supplemental_files.zip]

Archive with 10 entries (10 files):
- PNASNEXUS-PNASNEXUS-2022-00132-s02.docx
- PNASNEXUS-PNASNEXUS-2022-00132-s03.pdf
- PNASNEXUS-PNASNEXUS-2022-00132-s04.pdf
- PNASNEXUS-PNASNEXUS-2022-00132-s05.pdf
- PNASNEXUS-PNASNEXUS-2022-00132-s06.pdf
- PNASNEXUS-PNASNEXUS-2022-00132-s07.pdf
- PNASNEXUS-PNASNEXUS-2022-00132-s08.pdf
- PNASNEXUS-PNASNEXUS-2022-00132-s09.pdf
- PNASNEXUS-PNASNEXUS-2022-00132-s10.pdf
- PNASNEXUS-PNASNEXUS-2022-00132-s01.docx
